# Supplementary material for: Health State Utility Associated with Parenteral Nutrition Requirement in Patients with Short Bowel Syndrome and Intestinal Failure in Korea: A Vignette-Based Approach
Source: Nutrients. 2025 Nov 13;17(22):3551. doi: 10.3390/nu17223551 (PMC12654975; doi:10.3390/nu17223551)
Supplement: Supplementary file 1 [file nutrients-17-03551-s001.zip]

Archive with 1 entries (1 files):
- nutrients-3920604-supplementary.pdf
